# Supplementary material for: Sensitivity of Genome-Wide-Association Signals to Phenotyping Strategy: The PROP-TAS2R38 Taste Association as a Benchmark
Source: PLoS One. 2011 Nov 23;6(11):e27745. doi: 10.1371/journal.pone.0027745 (PMC3223210; doi:10.1371/journal.pone.0027745)
Supplement: Supporting Information S1 — The file “genome_wide_p-value_table” contains a list of p-values for associations to the PROP detection threshold phenotype for ∼790′000 SNPs that were measured in our study. The SNPs have been quality controlled for Hardy-Weinberg Equilibrium p-value (>10−5), call rate (>95%), q-score (>0.2) and minor allele frequency (>5%) and have undergone correction for age, gender, BMI and genetic ancestry principal components as well as genomic-control. Individual data items are snp-identifier (e.g. rs number), chromosome number, position on chromosome, and p-value. The data is organized with one SNP per row and individual data items are separated by a semicolon. Chromosome number and position are based on the NCBI B36 build of the human genome. (CSV) [file pone.0027745.s001.csv]

rs3094315	1	742429	0.761353
rs3131972	1	742584	0.945986
rs2073813	1	743404	0.801018
rs12562034	1	758311	0.940838
rs12124819	1	766409	0.140009
rs2980300	1	775852	0.967819
rs11240777	1	788822	0.556612
rs6681049	1	789870	0.228289
rs28385272	1	824061	0.725098
rs28570054	1	824862	0.274196
rs28705752	1	826759	0.195515
rs4970383	1	828418	0.104482
rs28562941	1	828966	0.131776
rs4475691	1	836671	0.21537
rs7537756	1	844113	0.799142
rs13302982	1	851671	0.324011
rs1110052	1	863421	0.0563793
GA018352	1	869550	0.235971
rs2272756	1	871896	0.412761
rs2340582	1	872666	0.19143
rs3828047	1	877664	0.19143
rs3748597	1	878522	0.19143
rs13302945	1	879022	0.210299
rs13303051	1	879576	0.190805
rs13303065	1	880922	0.439821
rs13303106	1	881808	0.474664
rs13303227	1	882608	0.19143
rs13303010	1	884436	0.788201
rs13303327	1	885569	0.690183
rs28393498	1	886339	0.17457
rs4970441	1	887188	0.423774
GA018355	1	887427	0.367983
rs7549631	1	887593	0.621263
rs3935066	1	890593	0.901401
rs6696281	1	892967	0.611495
rs28391282	1	894028	0.904389
rs28561399	1	900336	0.482073
rs2340592	1	900798	0.946109
GA000020	1	901779	0.631092
SNP1-904715	1	904715	0.160652
rs13303118	1	908247	0.239521
rs2341354	1	908436	0.42874
rs6665000	1	914761	0.117773
rs2341362	1	917172	0.165096
rs9777703	1	918699	0.154413
rs1891910	1	922320	0.549496
rs3128117	1	934427	0.542846
rs2465126	1	936897	0.648865
rs2341365	1	938555	0.246493
rs15842	1	938784	0.602084
GA018364	1	939471	0.336559
rs1921	1	939471	0.336559
GA000024	1	939517	0.566682
rs2710888	1	949705	0.397963
rs3128126	1	952073	0.192516
rs2710875	1	967643	0.0722543
rs17160776	1	975763	0.746031
rs17160781	1	976600	0.61154
GA000031	1	980243	0.884971
rs2465136	1	980280	0.651827
rs2488991	1	984254	0.0267031
rs7526076	1	988258	0.0871856
SNP1-988441	1	988441	0.460186
rs3934834	1	995669	0.858571
rs3766193	1	1007033	0.315745
rs3766192	1	1007060	0.468777
rs1133647	1	1007204	0.146898
rs3766191	1	1007450	0.577658
rs9442372	1	1008567	0.421673
rs10907177	1	1011209	0.733865
rs3737728	1	1011278	0.144489
rs10907178	1	1011446	0.517239
rs9442398	1	1011558	0.240423
rs9442400	1	1015164	0.675909
rs4074137	1	1016570	0.181919
rs12731175	1	1020237	0.307909
rs6687776	1	1020428	0.335752
rs11579015	1	1026822	0.705324
rs6671356	1	1029889	0.735854
rs7548798	1	1050037	0.790066
rs7540009	1	1050098	0.0267055
rs12757754	1	1051125	0.57516
rs9442373	1	1052501	0.93384
rs2298217	1	1054842	0.963622
rs10907182	1	1056266	0.497063
rs11260602	1	1069054	0.861262
rs11260603	1	1069061	0.978372
rs9442380	1	1077546	0.71754
rs6686003	1	1079562	0.78769
rs4970362	1	1084601	0.521057
rs9442385	1	1087198	0.945844
rs9660710	1	1089205	0.724298
rs1891905	1	1090080	0.71037
rs4442317	1	1096647	0.847714
rs4970421	1	1098500	0.0873097
rs11260542	1	1099882	0.987832
rs9442387	1	1100449	0.606677
rs12092254	1	1102984	0.599358
rs12058450	1	1103434	0.976111
rs1320571	1	1110294	0.197447
rs11260549	1	1111657	0.747801
rs6684820	1	1114526	0.909985
rs10907175	1	1120590	0.21709
rs12031928	1	1123136	0.825906
rs3819001	1	1128776	0.353339
rs1815606	1	1130298	0.620497
rs12036216	1	1142976	0.217173
rs2887286	1	1145994	0.0509233
rs3813199	1	1148140	0.402269
rs6603781	1	1148494	0.0399192
rs12087719	1	1151256	0.647671
rs7515488	1	1153667	0.985523
rs11260562	1	1155173	0.492043
rs45578847	1	1159348	0.475687
rs6697886	1	1163474	0.773795
rs12096091	1	1166296	0.95867
rs6675798	1	1166460	0.85214
rs11260566	1	1168108	0.672688
rs12093154	1	1168788	0.584659
rs3818646	1	1181733	0.854838
SNP1-1182378	1	1182378	0.0246045
rs11260568	1	1185553	0.0288665
rs4018608	1	1193801	0.830738
rs11260577	1	1200334	0.165264
rs6689813	1	1200826	0.520789
rs6685064	1	1201155	0.353381
rs1262894	1	1206874	0.0442395
rs3753340	1	1206921	0.0477872
rs6603788	1	1207949	0.227312
rs12077700	1	1209638	0.830816
rs2144440	1	1209999	0.525749
SNP1-1210817	1	1210817	0.551689
SNP1-1210864	1	1210864	0.807347
rs6666790	1	1211914	0.807347
rs11807158	1	1217059	0.518258
rs621668	1	1217112	0.00811346
rs3737721	1	1217760	0.883073
rs6669227	1	1219633	0.875413
rs1739855	1	1223804	0.427278
rs11260584	1	1229202	0.425394
rs12410087	1	1229798	0.943883
rs10399878	1	1229816	0.0131947
rs3766182	1	1230580	0.794355
GA018387	1	1231609	0.621306
rs11590283	1	1235231	0.344253
rs12142199	1	1239050	0.386029
rs10449893	1	1244993	0.253322
rs1810745	1	1247456	0.0768374
rs3845293	1	1248109	0.320766
rs307354	1	1254402	0.0886891
rs3813210	1	1258022	0.345351
rs35424002	1	1259849	0.339198
rs307371	1	1262979	0.382501
rs307380	1	1276990	0.352962
rs3845295	1	1278446	0.538703
rs35594154	1	1278686	0.503699
rs34389364	1	1285186	0.195418
rs2765021	1	1287285	0.300477
rs17160669	1	1295424	0.803338
rs2649588	1	1303878	0.0712949
rs2477777	1	1304035	0.0712949
rs2260424	1	1304577	0.0712949
rs35242196	1	1323461	0.802165
rs1240707	1	1325165	0.0294247
rs1240708	1	1325653	0.241875
rs2275915	1	1332475	0.688233
rs12089560	1	1346413	0.113335
rs1312568	1	1375074	0.173616
rs36044796	1	1378131	0.307884
rs1623400	1	1380091	0.376304
rs1240732	1	1394672	0.0321997
rs819980	1	1415563	0.0276146
rs12021879	1	1429534	0.12979
rs6690515	1	1437188	0.0964672
rs6669795	1	1440810	0.176833
rs10159041	1	1443784	0.0481667
rs3118507	1	1447936	0.833012
rs3737714	1	1448817	0.618935
rs12032637	1	1455245	0.269572
rs1106226	1	1460755	0.130905
rs3118505	1	1461910	0.314027
rs1571149	1	1464030	0.254554
rs1571150	1	1464167	0.0461891
rs7290	1	1467107	0.243253
rs11807706	1	1467523	0.152921
rs3766180	1	1468016	0.269508
rs7533	1	1469196	0.205997
rs2031709	1	1475847	0.299361
rs7531530	1	1479533	0.379266
rs880051	1	1483590	0.258769
rs2296716	1	1487687	0.180618
rs9439468	1	1489161	0.206828
SNP1-1500587	1	1500587	0.645216
rs7519837	1	1500664	0.445212
rs6687029	1	1508931	0.596504
rs6604983	1	1511458	0.128334
rs28430872	1	1539468	0.708782
GA018415	1	1541790	0.319183
rs12755088	1	1548655	0.920527
rs12748433	1	1549834	0.413482
rs28635343	1	1549966	0.405509
rs28456011	1	1557069	0.299475
GA000088	1	1586883	0.506725
rs28487995	1	1609404	0.905326
rs4648793	1	1661642	0.412284
rs7407	1	1674332	0.123928
rs11260628	1	1675826	0.130698
SNP1-1675900	1	1675900	0.574941
rs35672141	1	1680910	0.283933
rs1107910	1	1682181	0.411074
rs6603811	1	1695996	0.801609
rs7531583	1	1696020	0.420882
rs12041925	1	1697600	0.325056
rs10907194	1	1702090	0.239615
rs742359	1	1704871	0.250312
rs2272908	1	1711339	0.0858524
rs10907185	1	1723079	0.275748
rs16825336	1	1735586	0.652599
rs10907187	1	1748914	0.144494
rs7553640	1	1751874	0.713384
rs10752417	1	1758520	0.886241
rs4648727	1	1766129	0.131469
rs6681938	1	1771080	0.0292629
rs10907192	1	1782971	0.773631
rs4648592	1	1790894	0.138373
rs3855951	1	1794162	0.741481
rs7525092	1	1799950	0.226968
rs6603802	1	1802381	0.0750471
rs16824526	1	1807989	0.405478
rs745910	1	1819342	0.93582
rs2474461	1	1829898	0.159693
rs2474460	1	1833906	0.104382
rs2803298	1	1835933	0.142259
rs2748987	1	1836442	0.440686
rs2247560	1	1836625	0.106004
rs28710181	1	1837391	0.56428
rs2748986	1	1837716	0.18994
rs1884455	1	1839604	0.731544
rs2295364	1	1839996	0.325628
rs28508199	1	1842344	0.223046
rs1884454	1	1843148	0.382933
rs2144687	1	1843254	0.629566
rs2250833	1	1844181	0.383461
rs2803316	1	1855158	0.314386
rs2803329	1	1864441	0.217907
rs2262190	1	1865127	0.279838
rs2803337	1	1865719	0.301272
rs35375532	1	1867212	0.467582
rs4648596	1	1870930	0.851926
SNP1-1876879	1	1876879	0.0707233
rs3820011	1	1878053	0.761686
SNP1-1889966	1	1889966	0.41101
SNP1-1890046	1	1890046	0.794693
rs16824588	1	1890092	0.435005
rs28642304	1	1900231	0.507654
rs7553352	1	1901179	0.919228
rs7541164	1	1901238	0.363735
rs3795283	1	1906447	0.570409
rs6661597	1	1915947	0.884364
rs6605081	1	1920614	0.947399
rs6656398	1	1931789	0.261673
rs13303016	1	1936451	0.461335
rs2376804	1	1937615	0.424998
rs13303344	1	1938260	0.142354
rs28603108	1	1940481	0.387983
rs2376803	1	1957814	0.963921
rs3795277	1	1970978	0.661548
rs2803309	1	1977663	0.701859
rs12184	1	1977853	0.0855503
rs1878745	1	1980874	0.929986
rs6605074	1	1982608	0.949471
rs2678939	1	1990452	0.0740794
rs6663158	1	1993958	0.595794
rs2254669	1	1995968	0.103736
rs2803310	1	2007157	0.0840464
rs2459994	1	2013924	0.581494
rs3107129	1	2014903	0.267159
rs3128326	1	2016263	0.0248148
rs884080	1	2016609	0.0178082
rs7513222	1	2017761	0.4581
rs908742	1	2023116	0.769685
rs10910030	1	2025544	0.991211
rs12410859	1	2028592	0.86849
rs4648807	1	2030758	0.547813
rs4648808	1	2030796	0.716271
rs925905	1	2033897	0.796261
rs3107145	1	2037407	0.696373
rs3107151	1	2041373	0.722738
rs3107153	1	2046595	0.508252
rs3128291	1	2047883	0.858485
rs1401137	1	2052954	0.925413
rs3128296	1	2058766	0.367472
rs3753242	1	2059541	0.709105
rs3128297	1	2059960	0.61657
rs424079	1	2061200	0.355921
rs12026349	1	2063964	0.756947
rs377283	1	2065430	0.683829
rs9442619	1	2072365	0.847193
rs2257182	1	2072426	0.954863
rs262643	1	2090700	0.851891
SNP1-2103425	1	2103425	0.880582
rs3123595	1	2107418	0.599417
rs262685	1	2108199	0.499173
rs262684	1	2108219	0.535077
rs2460002	1	2109693	0.236075
rs2503701	1	2110978	0.0455375
rs12036736	1	2118508	0.525372
rs1105270	1	2131805	0.576039
rs7512482	1	2136826	0.98889
rs2460000	1	2146222	0.716036
rs263533	1	2153428	0.860771
rs263532	1	2153976	0.881126
rs12402203	1	2155383	0.875958
rs10910032	1	2158939	0.508975
rs263526	1	2163364	0.601482
rs260513	1	2170384	0.115948
rs7546430	1	2177892	0.231655
rs12084736	1	2179440	0.441513
rs10797417	1	2182293	0.441513
rs7547453	1	2184977	0.314454
rs11588312	1	2188917	0.215685
rs4648627	1	2190264	0.436116
rs903908	1	2192827	0.256218
rs7553178	1	2194615	0.707478
rs12045693	1	2195441	0.0522553
rs10910047	1	2201709	0.461685
rs12119470	1	2207960	0.927497
rs13374344	1	2210251	0.805311
rs2017143	1	2210509	0.982708
rs2643885	1	2211082	0.790309
rs903924	1	2211394	0.88487
rs903919	1	2212443	0.858152
rs884940	1	2213726	0.765624
rs12743493	1	2214696	0.238208
rs10910050	1	2214736	0.831238
rs2843163	1	2217282	0.323727
rs12562937	1	2219338	0.466718
rs903916	1	2221323	0.634851
rs1809822	1	2221455	0.104348
rs2279702	1	2224492	0.180248
rs2843159	1	2225532	0.128118
rs2173049	1	2229866	0.513681
rs12082516	1	2241020	0.349976
rs11806567	1	2241842	0.535233
rs2645075	1	2244770	0.970063
rs2643893	1	2247587	0.439587
rs2645065	1	2251082	0.421161
rs903904	1	2253748	0.23042
rs2645066	1	2254886	0.443472
rs2843146	1	2255829	0.479104
rs2843143	1	2259808	0.443381
rs2843142	1	2259958	0.362545
rs12730391	1	2261924	0.499323
rs2055204	1	2270521	0.791595
rs7527871	1	2271586	0.446658
rs1039063	1	2271838	0.551276
rs1039064	1	2271839	0.822871
rs10910053	1	2271995	0.26731
rs2254895	1	2272242	0.329706
rs2254874	1	2272636	0.940378
rs4648831	1	2272977	0.0807054
rs2840525	1	2273021	0.883424
rs2843130	1	2273173	0.302329
rs2840528	1	2273756	0.859482
rs2645082	1	2273863	0.810546
rs3795272	1	2274055	0.781485
rs2840531	1	2276268	0.352727
rs903914	1	2279181	0.662235
rs2643891	1	2282212	0.54588
rs2840538	1	2289511	0.809191
rs6665546	1	2291551	0.816849
rs10910061	1	2293372	0.0415821
rs12031614	1	2296012	0.234663
rs2279703	1	2296555	0.175962
rs7519807	1	2296832	0.63226
rs12033324	1	2297341	0.135098
rs12070746	1	2297889	0.210714
rs2843160	1	2298942	0.895639
rs903901	1	2300053	0.172423
rs2643901	1	2304179	0.728647
rs2843127	1	2305577	0.618829
rs903903	1	2309288	0.598864
rs16825102	1	2315231	0.700929
rs1123571	1	2315869	0.486946
rs3736330	1	2316935	0.0872629
rs2840532	1	2317675	0.20802
rs2645081	1	2318574	0.474967
SNP1-2319275	1	2319275	0.837055
rs3001344	1	2319668	0.742835
rs6693447	1	2320050	0.359799
rs3001336	1	2322891	0.651994
rs1129333	1	2325536	0.528661
rs12085089	1	2325829	0.0073275
rs1129332	1	2326070	0.0124212
GA000119	1	2326892	0.00957212
SNP1-2327137	1	2327137	0.886931
rs2494427	1	2328429	0.810208
rs6671420	1	2328739	0.430624
rs2494428	1	2328934	0.901971
rs2840534	1	2335728	0.0602173
rs3935659	1	2341559	0.181634
rs12731309	1	2342006	0.802736
rs10797423	1	2348804	0.768027
rs2494435	1	2349140	0.600039
rs2494436	1	2349777	0.813917
rs7515934	1	2349800	0.9667
rs12022929	1	2349841	0.822498
rs4531246	1	2351880	0.462043
rs2494641	1	2352687	0.561764
rs4648843	1	2356176	0.8924
rs4592207	1	2359358	0.363342
rs6659405	1	2362949	0.760411
rs10449222	1	2366593	0.0785687
rs4443836	1	2367260	0.456114
rs34241773	1	2367906	0.436581
rs11581548	1	2369108	0.791534
rs867810	1	2371428	0.446165
rs4648845	1	2376961	0.489798
rs10910078	1	2380448	0.876118
rs1952062	1	2382199	0.304677
rs4648636	1	2384086	0.720718
rs2494626	1	2394116	0.100606
rs13376356	1	2396747	0.416076
rs11588930	1	2398694	0.259652
rs12049628	1	2399136	0.825105
rs10797428	1	2401311	0.735675
rs7512269	1	2408485	0.0551679
rs10910082	1	2408795	0.909401
rs6668720	1	2410773	0.977736
rs2477703	1	2415852	0.045697
rs3762444	1	2417572	0.0526039
rs2296442	1	2420477	0.0668111
rs2477707	1	2420917	0.495114
SNP1-2423760	1	2423760	0.0837668
rs12725663	1	2428628	0.130255
rs1107685	1	2429051	0.587422
rs2494620	1	2431218	0.745869
rs7535528	1	2434274	0.245913
rs2247308	1	2435266	0.718968
rs2494625	1	2444569	0.0777199
rs10910086	1	2445493	0.741229
rs1980789	1	2445723	0.209051
rs3122922	1	2446063	0.08916
rs2494603	1	2452678	0.16194
rs10910087	1	2452695	0.237082
rs11584295	1	2455189	0.0245429
rs2494606	1	2456493	0.316493
rs2495368	1	2463118	0.59131
rs2147905	1	2472781	0.0465519
rs10910089	1	2475800	0.020967
rs2495365	1	2476391	0.0501056
rs8725	1	2479633	0.0224405
rs2234167	1	2480088	0.183201
rs2257763	1	2483520	0.029545
rs1886730	1	2485810	0.00675937
SNP1-2486265	1	2486265	0.107021
rs10797433	1	2491870	0.0124854
rs6667605	1	2492640	0.00657563
rs4310388	1	2497275	0.175987
rs10797434	1	2501140	0.0148208
rs12129508	1	2501248	0.438262
rs734999	1	2503076	0.0577131
rs10910097	1	2511290	0.654575
rs881640	1	2512064	0.12129
rs2296443	1	2512252	0.291868
rs10752747	1	2514775	0.0416241
SNP1-2516606	1	2516606	0.0598357
rs2843401	1	2517993	0.0474571
rs2985859	1	2522276	0.0751103
rs10910099	1	2523412	0.151745
SNP1-2525473	1	2525473	0.151745
rs10910105	1	2528069	0.182551
rs12138909	1	2528598	0.373237
rs10797437	1	2528866	0.123136
rs10797440	1	2531129	0.123136
rs10752748	1	2534500	0.17669
rs6684865	1	2536089	0.217377
rs12117343	1	2541645	0.602115
rs11590198	1	2541760	0.744164
rs3890745	1	2543484	0.236233
rs6698817	1	2554043	0.197052
rs4648390	1	2690232	0.427832
rs2377041	1	2703187	0.339523
rs7537581	1	2715335	0.220715
rs7538063	1	2715812	0.329283
rs10909880	1	2717664	0.349511
rs10909890	1	2723447	0.875414
rs6679232	1	2729832	0.667905
rs12071313	1	2732351	0.674289
rs4609377	1	2735743	0.437767
rs4648482	1	2739781	0.60204
rs1563471	1	2740297	0.240562
rs7511879	1	2742125	0.987906
rs12031493	1	2743097	0.182829
rs4648383	1	2746257	0.300728
rs4648384	1	2746481	0.357408
rs12049543	1	2751235	0.318523
rs10752737	1	2759402	0.892217
rs12409348	1	2768903	0.173232
rs897636	1	2773952	0.0195374
rs1563465	1	2774670	0.945177
rs6683974	1	2775531	0.909158
rs6676289	1	2784330	0.802073
rs10909793	1	2784411	0.310317
rs6679954	1	2785397	0.26057
rs10797342	1	2787716	0.748405
rs3100865	1	2795967	0.273083
rs2842910	1	2807281	0.480355
rs2606406	1	2812006	0.386947
rs12035436	1	2813319	0.0271901
rs880725	1	2814849	0.449159
rs7340016	1	2823192	0.178754
rs1563468	1	2823603	0.0723708
rs897634	1	2825552	0.0141159
rs2606410	1	2825959	0.0623542
rs4997489	1	2827631	0.980051
rs4648432	1	2829617	0.4932
rs1078463	1	2830225	0.237545
rs2045331	1	2832130	0.745923
rs2045332	1	2832179	0.926337
rs2606411	1	2837348	0.239276
rs12403214	1	2839050	0.525751
rs4648441	1	2840041	0.414271
rs10797368	1	2842567	0.389188
rs16823228	1	2843619	0.292362
rs2842909	1	2849584	0.000778643
rs7539511	1	2852180	0.0916004
rs7548727	1	2855638	0.188131
rs2842933	1	2857821	0.67163
rs2606418	1	2860710	0.636268
rs1890339	1	2865766	0.394601
rs10909845	1	2866385	0.426389
rs11583804	1	2868226	0.0463717
rs878201	1	2869500	0.499668
rs10909848	1	2872997	0.657997
rs2485944	1	2873718	0.528493
rs2485945	1	2873792	0.719346
rs2842925	1	2876216	0.821854
rs4072769	1	2876848	0.0762705
rs10797371	1	2878321	0.825433
rs12044030	1	2879437	0.7785
rs12046158	1	2881573	0.866386
SNP1-2885725	1	2885725	0.860089
rs6681741	1	2888820	0.540194
rs1572657	1	2891988	0.192517
rs16823022	1	2892087	0.98243
rs11807605	1	2893240	0.536314
rs10909852	1	2895465	0.529413
rs12059864	1	2902087	0.28449
rs16823325	1	2906530	0.154651
rs12022429	1	2909802	0.706497
rs12562637	1	2914526	0.0480847
rs7534897	1	2918281	0.428556
rs16823352	1	2924172	0.382121
rs10909862	1	2926675	0.716813
rs10492936	1	2926730	0.344564
rs4576609	1	2928125	0.837725
rs3795262	1	2928557	0.456813
rs3795263	1	2928849	0.0952755
rs7412983	1	2933043	0.593318
rs2142569	1	2934387	0.347901
rs2993510	1	2946526	0.848942
rs4486390	1	2954597	0.737861
rs717795	1	2960324	0.565537
rs2993480	1	2963182	0.809425
rs1125017	1	2964602	0.532423
rs2297828	1	2973823	0.0876176
rs2297829	1	2973947	0.159774
rs1569419	1	2986462	0.577612
rs760567	1	2990325	0.0579876
rs6695131	1	2990784	0.240591
rs926244	1	2996143	0.394027
rs7543737	1	2999829	0.837977
rs2817168	1	3003550	0.824045
rs2993493	1	3010106	0.100371
rs1890336	1	3014125	0.812705
rs4648453	1	3015572	0.0509802
rs2993502	1	3017201	0.240424
rs6690373	1	3025087	0.027742
rs876740	1	3027473	0.203213
rs2817171	1	3029008	0.391131
rs2817174	1	3034041	0.101516
rs2817178	1	3037112	0.0804541
rs10909882	1	3039573	0.96965
rs2235176	1	3043966	0.526262
rs10797380	1	3045736	0.466058
rs7538096	1	3047521	0.309801
rs2817184	1	3048230	0.657953
rs2817185	1	3052221	0.977109
rs731031	1	3062552	0.593557
rs2651902	1	3064166	0.0786279
rs2742673	1	3069879	0.889911
rs1798246	1	3070715	0.907557
rs2651899	1	3073572	0.818708
rs7518255	1	3076324	0.246561
rs2651935	1	3076356	0.160927
rs17390062	1	3079709	0.550923
rs2651929	1	3091213	0.478446
rs2651927	1	3091622	0.383205
rs4233024	1	3093686	0.271928
rs10752733	1	3094490	0.338496
rs2817138	1	3095136	0.254908
rs12139196	1	3097246	0.326108
rs10737190	1	3098356	0.539995
rs7539775	1	3099011	0.983421
rs2651912	1	3100595	0.551674
rs12094678	1	3101529	0.405211
rs10909895	1	3103540	0.680383
rs9659513	1	3106221	0.779976
rs4308918	1	3109589	0.303259
rs13328662	1	3114015	0.875328
rs3753758	1	3117398	0.171082
rs6424068	1	3117785	0.709946
rs10909901	1	3121095	0.729834
rs2817146	1	3123299	0.390627
rs12124147	1	3124191	0.585042
rs2651906	1	3125035	0.267199
rs2651897	1	3127257	0.784214
rs2651895	1	3127971	0.81556
rs11804075	1	3130107	0.271474
rs16823542	1	3130324	0.111349
rs1553288	1	3134605	0.0124428
rs16823558	1	3134686	0.642718
rs10157420	1	3136357	0.567822
rs6424069	1	3136890	0.320363
rs10909905	1	3137759	0.0787189
rs16823576	1	3138557	0.319801
rs2817158	1	3139005	0.167763
rs12036784	1	3140205	0.144321
rs11807062	1	3143097	0.163954
rs2249336	1	3144962	0.560035
rs905138	1	3147474	0.0703599
rs2455118	1	3152069	0.148141
rs10797386	1	3158140	0.999745
rs7539489	1	3158948	0.405853
rs3002685	1	3167340	0.616743
rs3002686	1	3167971	0.732273
rs2455107	1	3170018	0.781371
rs2455102	1	3170493	0.996018
rs2455125	1	3178866	0.202746
rs12760258	1	3181769	0.307043
rs16823027	1	3186540	0.272675
rs10492940	1	3187607	0.0645263
rs16823802	1	3189077	0.651101
rs905135	1	3189344	0.216166
rs2500302	1	3189859	0.662153
rs6690217	1	3190993	0.775151
rs12068687	1	3192981	0.568626
rs2500297	1	3197902	0.681981
rs10909918	1	3198235	0.108048
rs12757342	1	3198690	0.640235
rs1553291	1	3199783	0.880773
rs4648377	1	3201318	0.258264
rs2455144	1	3204592	0.406783
rs2455137	1	3207011	0.624578
rs2455135	1	3209761	0.530843
rs6673393	1	3209961	0.786988
rs7517281	1	3211231	0.720481
rs2500278	1	3215800	0.443706
rs2483260	1	3217048	0.399377
rs12409345	1	3218775	0.474687
rs12743017	1	3219045	0.133213
rs16824089	1	3220404	0.677434
rs2483266	1	3225901	0.723311
rs870465	1	3230059	0.885373
rs1108600	1	3230995	0.663379
rs2500271	1	3231689	0.581323
rs10909930	1	3232877	0.381099
rs2483274	1	3237958	0.28545
rs1110307	1	3241019	0.263131
rs2483278	1	3241964	0.827518
rs2483279	1	3242029	0.880349
rs7516150	1	3243749	0.866412
rs7552331	1	3243801	0.584206
rs882430	1	3248973	0.907856
rs6683273	1	3249043	0.364256
rs4415513	1	3251542	0.353386
rs4648380	1	3251785	0.431606
rs2483289	1	3254050	0.913058
rs2483256	1	3259688	0.15864
rs946758	1	3262923	0.474133
rs12748963	1	3265009	0.74038
rs2500286	1	3265998	0.15355
rs12073172	1	3266234	0.144892
rs17399569	1	3268819	0.637079
rs7524171	1	3269184	0.17846
rs2500262	1	3269881	0.166371
rs4648487	1	3275164	0.213071
rs4648381	1	3275720	0.7244
rs12135987	1	3279384	0.238003
rs1333190	1	3279589	0.383487
rs2249860	1	3280999	0.24229
rs2493311	1	3282844	0.695
rs4648489	1	3283525	0.323322
rs2493310	1	3284282	0.808758
rs1538693	1	3284832	0.975882
rs12085231	1	3287498	0.728133
rs868688	1	3290667	0.751926
rs2282198	1	3291581	0.164545
rs10492938	1	3294196	0.728774
rs17399998	1	3294876	0.0339463
rs2493278	1	3297606	0.578693
rs2493275	1	3297894	0.149112
rs17822575	1	3302116	0.0386745
rs871822	1	3302774	0.0953149
rs17822581	1	3304456	0.028943
rs7542793	1	3305678	0.310355
rs6424074	1	3307640	0.050379
rs11578011	1	3308392	0.516177
rs12024847	1	3310659	0.762037
rs2483225	1	3314897	0.731664
rs2493292	1	3318519	0.134022
rs2483229	1	3322543	0.97257
rs2493285	1	3323455	0.61868
rs1984069	1	3326060	0.556235
rs2493283	1	3327412	0.586846
rs10492937	1	3329199	0.62011
rs4648500	1	3330715	0.614351
rs2244013	1	3332390	0.655454
rs870171	1	3332664	0.0852301
rs2483239	1	3334075	0.550285
rs2493272	1	3339373	0.652499
rs1537406	1	3342087	0.306642
rs1537404	1	3342363	0.143808
rs1065247	1	3342401	0.595048
rs2236518	1	3342732	0.673077
rs2493264	1	3343809	0.53145
rs12078391	1	3345887	0.117341
rs2483250	1	3346265	0.492277
rs867814	1	3352116	0.970034
rs2487670	1	3358003	0.316453
rs2487668	1	3359613	0.818017
rs2487681	1	3367203	0.986727
rs3806164	1	3369917	0.0556996
rs11578350	1	3371349	0.174131
rs12562167	1	3371558	0.0188426
rs947351	1	3372898	0.512989
rs6424078	1	3373758	0.133269
rs2185639	1	3379587	0.676752
rs12124163	1	3382897	0.749731
SNP1-3384301	1	3384301	0.17764
rs10797395	1	3384899	0.927197
SNP1-3385034	1	3385034	0.242487
rs1051515	1	3387315	0.441967
rs1051517	1	3387424	0.944285
rs2493314	1	3390154	0.664957
rs2821041	1	3394087	0.31798
rs4648505	1	3395156	0.862254
rs2821040	1	3396651	0.891727
rs2821039	1	3396867	0.69568
SNP1-3400441	1	3400441	0.474757
rs7553399	1	3406309	0.613289
rs2821008	1	3411757	0.901816
rs947344	1	3413327	0.0477265
SNP1-3418468	1	3418468	0.0605212
rs4648392	1	3436673	0.252647
rs10797400	1	3440497	0.562627
rs2794323	1	3440845	0.842519
rs12119711	1	3440865	0.408082
rs4648524	1	3446452	0.676033
rs10737192	1	3446731	0.581891
rs947347	1	3447155	0.516603
rs6685801	1	3454311	0.540188
rs10909964	1	3459982	0.258179
rs7516641	1	3462253	0.635404
rs878063	1	3462788	0.902105
rs9628616	1	3463205	0.804276
rs2821063	1	3464486	0.569923
rs2821060	1	3467762	0.21553
rs7525042	1	3469195	0.64673
rs10909968	1	3469602	0.484805
rs880801	1	3473221	0.444541
rs947354	1	3476986	0.802389
rs7513251	1	3483679	0.647076
rs2821054	1	3483710	0.515055
rs12080677	1	3483939	0.933895
rs2821053	1	3485401	0.42183
rs10909973	1	3485532	0.0494651
rs2794341	1	3485841	0.386379
rs2794340	1	3486339	0.238907
rs2821050	1	3486969	0.718996
rs10909974	1	3488927	0.0445972
rs2995009	1	3490435	0.853242
rs12139206	1	3493933	0.479948
rs2794320	1	3496357	0.525722
rs4648527	1	3497721	0.168636
rs6697749	1	3500493	0.562005
rs7544357	1	3501155	0.328898
SNP1-3501794	1	3501794	0.288197
rs2794327	1	3502201	0.769881
rs2821025	1	3502376	0.93272
rs2821023	1	3502660	0.308977
rs2821017	1	3510731	0.729324
rs35701577	1	3512421	0.55659
rs2821021	1	3514003	0.550723
rs4648398	1	3521455	0.50476
rs4364818	1	3528361	0.749151
rs10909989	1	3528942	0.97192
rs10909990	1	3529341	0.902633
rs4648537	1	3530234	0.727738
rs16823920	1	3532829	0.666296
rs4276857	1	3534206	0.894587
rs1128474	1	3535472	0.745277
rs2821007	1	3536795	0.354758
rs12079436	1	3537629	0.666768
rs7528494	1	3548088	0.644782
rs12408890	1	3550868	0.801557
rs2251098	1	3556566	0.807203
rs10910003	1	3565789	0.713099
rs2224718	1	3565920	0.542371
rs10910004	1	3566057	0.87691
rs6703610	1	3567650	0.742182
rs3765692	1	3574631	0.893278
rs7523732	1	3574901	0.764013
rs1009345	1	3576288	0.8695
rs3765695	1	3577237	0.137531
rs3765702	1	3582047	0.976251
rs3765703	1	3582296	0.974457
rs3765705	1	3586877	0.8003
rs3765712	1	3590659	0.879318
rs3765716	1	3591800	0.82865
rs1885872	1	3594957	0.466356
rs3765731	1	3601752	0.557957
rs12032272	1	3605016	0.24116
rs3765736	1	3606461	0.336307
rs6424089	1	3618523	0.336477
rs6424090	1	3618537	0.950783
rs2296032	1	3618922	0.851898
rs3765761	1	3620336	0.876023
rs3753211	1	3622468	0.876023
rs3819967	1	3623240	0.371184
rs3765764	1	3623397	0.992327
rs3765766	1	3624520	0.865781
rs3765768	1	3625451	0.0938613
rs12731705	1	3627319	0.361646
rs2146658	1	3627473	0.195711
rs1801174	1	3628534	0.706066
rs6687491	1	3630886	0.930077
rs12048341	1	3634614	0.058117
rs12095248	1	3634912	0.706851
SNP1-3636052	1	3636052	0.257268
rs1885865	1	3636151	0.257268
rs1745813	1	3637822	0.603594
rs4648553	1	3638739	0.650062
rs9662633	1	3639422	0.332093
rs9659687	1	3639654	0.0547543
rs9659688	1	3639665	0.0547543
rs1181868	1	3640986	0.668812
rs1181867	1	3641178	0.384689
rs9800	1	3642682	0.709217
rs1181865	1	3643286	0.495004
rs7514979	1	3644455	0.811002
rs7515164	1	3644607	0.795292
rs12117836	1	3647619	0.0351608
rs3737589	1	3652705	0.0196032
rs4648554	1	3657864	0.0560632
rs12128253	1	3658613	0.210333
rs1181888	1	3661651	0.593933
rs12406474	1	3666632	0.502192
rs1181883	1	3667793	0.0566049
rs10910024	1	3669635	0.267787
SNP1-3669746	1	3669746	0.611125
rs1181878	1	3670503	0.468709
rs1181877	1	3670589	0.587381
rs1181875	1	3671691	0.100669
rs1181874	1	3671930	0.400765
rs10910025	1	3674045	0.345691
rs2275819	1	3679268	0.135804
rs1175550	1	3681388	0.649156
rs1175549	1	3681587	0.735727
rs2799182	1	3685860	0.865902
rs12061931	1	3686216	0.674495
rs8379	1	3686750	0.860454
rs17411356	1	3686895	0.529673
rs2298227	1	3691523	0.139568
rs2253143	1	3693570	0.129448
rs9424284	1	3696398	0.404017
rs12728911	1	3699272	0.913015
rs7513053	1	3699347	0.990973
rs6662706	1	3722456	0.717088
rs9424303	1	3726179	0.532868
rs9424290	1	3731869	0.154163
rs12759497	1	3732117	0.754666
rs6663840	1	3733179	0.70183
rs9424310	1	3733944	0.978735
rs2275831	1	3735784	0.442955
rs6424058	1	3737440	0.698998
rs6413779	1	3737463	0.442955
rs7522227	1	3737945	0.716029
rs2275824	1	3742996	0.504775
rs6683827	1	3744456	0.442955
rs1891941	1	3745535	0.442955
rs12744607	1	3747609	0.842631
rs1891938	1	3748419	0.631934
rs3765773	1	3749193	0.842631
SNP1-3749644	1	3749644	0.442955
rs2275822	1	3751339	0.58804
rs10492943	1	3755284	0.840761
rs6657021	1	3759091	0.872856
rs4564078	1	3762219	0.414864
rs4648426	1	3762949	0.356339
rs10797348	1	3770956	0.202186
rs12738235	1	3776105	0.0928849
rs12756705	1	3779712	0.2713
rs6668103	1	3783184	0.982478
rs12132240	1	3784133	0.281572
rs4074709	1	3786808	0.487653
rs7551237	1	3791833	0.59069
rs7367066	1	3793615	0.41673
rs7530189	1	3794958	0.274356
rs7544191	1	3795115	0.39864
rs10797351	1	3796195	0.21253
rs12073945	1	3796833	0.21253
rs4131373	1	3797248	0.544721
rs4446914	1	3798222	0.115992
rs12082157	1	3801670	0.217034
rs10909824	1	3805710	0.582113
rs10909828	1	3809865	0.14165
rs6687869	1	3811076	0.0585518
rs11589102	1	3811642	0.170817
rs10909830	1	3812563	0.0918726
rs34835780	1	3831972	0.970359
rs6695346	1	3896806	0.809328
rs7538691	1	3902358	0.322354
rs12724233	1	3902692	0.634121
rs10915568	1	3902818	0.861919
rs11585024	1	3904905	0.971379
rs7524279	1	3905553	0.228734
rs7548668	1	3905920	0.394359
rs7519349	1	3906868	0.980621
rs7519458	1	3906970	0.302012
rs10737395	1	3907418	0.931386
rs12090228	1	3907548	0.898811
rs10799181	1	3908931	0.357244
rs4654479	1	3909554	0.494438
rs4654480	1	3909653	0.676492
rs6661168	1	3909816	0.961778
rs4654482	1	3910603	0.42147
rs11590912	1	3912332	0.965382
rs10799202	1	3913478	0.642941
rs12119556	1	3913814	0.960474
rs10915433	1	3913951	0.69158
rs6681347	1	3915242	0.658636
rs7522140	1	3916997	0.738142
rs6426393	1	3919097	0.713015
rs12031275	1	3925928	0.297653
rs7550609	1	3925958	0.784154
rs11576802	1	3927103	0.845664
rs6693909	1	3927450	0.264743
rs10915495	1	3929593	0.296401
rs3935162	1	3931187	0.94366
rs12031557	1	3933957	0.699343
rs10799224	1	3934989	0.585873
rs11587331	1	3939756	0.275705
rs4654544	1	3948534	0.976446
rs10799236	1	3952816	0.87485
rs6691155	1	3953927	0.62922
rs12135298	1	3957348	0.850806
rs6672877	1	3961230	0.83314
rs12045781	1	3961468	0.412826
rs4128222	1	3966641	0.210613
rs6675979	1	3967912	0.361088
rs12731145	1	3968006	0.712671
rs4654601	1	3977567	0.607685
rs4654604	1	3977950	0.573124
rs4129100	1	3978308	0.822207
rs4440829	1	3980640	0.815195
rs10915600	1	3981965	0.756299
rs10915659	1	3992809	0.796984
rs12137595	1	3993928	0.346314
rs4311852	1	3995726	0.756299
rs12036953	1	4004617	0.38077
rs4654402	1	4008142	0.948281
rs12749761	1	4011047	0.317286
rs4553153	1	4011601	0.831523
rs4654404	1	4017098	0.402689
rs10915360	1	4017414	0.0828377
rs10799175	1	4018847	0.746445
rs9792946	1	4019522	0.149744
rs7514530	1	4020171	0.696521
rs6426380	1	4020216	0.806794
rs4233258	1	4020758	0.690524
rs10915372	1	4020847	0.706977
rs7524800	1	4021444	0.753851
rs6669278	1	4022959	0.848509
rs10915381	1	4023709	0.557883
rs6672716	1	4024120	0.850935
rs4654478	1	4027382	0.9841
rs4654407	1	4027660	0.850935
rs4654408	1	4027721	0.462131
rs10753358	1	4028383	0.259663
rs16840701	1	4029126	0.925147
rs4130940	1	4030208	0.850935
rs4391636	1	4030544	0.691954
rs12093951	1	4032082	0.103537
rs4436359	1	4039890	0.0845758
rs10915421	1	4045475	0.125034
rs10915423	1	4045888	0.688628
rs4462110	1	4052575	0.887241
rs4481820	1	4052788	0.925829
rs6676961	1	4052947	0.119398
rs10799198	1	4056038	0.963344
rs10915428	1	4058815	0.500639
rs7523426	1	4060764	0.603929
rs7542313	1	4067926	0.657059
rs12077262	1	4069908	0.238668
rs7548756	1	4070109	0.520308
rs10915434	1	4073976	0.0986284
rs6670920	1	4075966	0.773555
rs12040805	1	4080702	0.647932
rs16840810	1	4081398	0.419589
rs4400585	1	4082645	0.542309
rs10915438	1	4083118	0.837675
rs10753368	1	4084986	0.895778
rs6426389	1	4086169	0.767686
rs4654487	1	4087812	0.909146
rs4282783	1	4090545	0.410572
rs10915442	1	4092567	0.584481
rs12409803	1	4093286	0.598142
rs4131507	1	4094572	0.90873
rs6702633	1	4096895	0.755991
rs10915445	1	4097502	0.710156
rs4654490	1	4098561	0.773201
rs16840838	1	4101209	0.77432
rs4654492	1	4101675	0.784369
rs7542208	1	4102678	0.92113
rs10915447	1	4105960	0.627038
rs9426471	1	4106070	0.507431
rs9426494	1	4106148	0.946681
rs7539733	1	4108402	0.659817
rs6683453	1	4110262	0.333004
rs9426473	1	4110315	0.19005
rs16840866	1	4112353	0.613227
rs9988443	1	4116025	0.682049
rs4614226	1	4121459	0.712959
rs16840873	1	4127180	0.48097
rs12123330	1	4127324	0.526263
rs4468133	1	4127494	0.166353
rs12074880	1	4131061	0.924319
rs6688343	1	4131617	0.915038
rs6680706	1	4131703	0.974449
rs12405392	1	4132377	0.387151
rs11583685	1	4132654	0.875208
rs6695203	1	4133670	0.792014
rs12743431	1	4134652	0.930039
rs4654500	1	4135543	0.349898
rs4233262	1	4136842	0.966504
rs4233264	1	4140038	0.783624
rs11808641	1	4150793	0.647428
rs6667065	1	4160278	0.798749
rs4654510	1	4162923	0.918655
rs6687268	1	4163537	0.697422
rs4654512	1	4163857	0.996471
rs16840901	1	4166949	0.968759
rs10915471	1	4167749	0.851475
rs6426402	1	4169351	0.595849
rs12022636	1	4171386	0.470007
rs10915477	1	4176698	0.188124
rs10915478	1	4176763	0.113759
rs10799216	1	4181020	0.327174
rs4654424	1	4181318	0.491328
rs11579829	1	4182646	0.811794
rs903540	1	4184519	0.921955
rs7528938	1	4184779	0.275623
rs17415519	1	4185286	0.970639
rs10915480	1	4188663	0.118118
rs10753374	1	4188905	0.601253
rs10799218	1	4189759	0.762434
rs7534558	1	4191898	0.380639
rs12071761	1	4193752	0.834021
rs4512614	1	4193860	0.312921
rs12132422	1	4195164	0.558305
rs7517989	1	4199587	0.735949
rs6679489	1	4209813	0.531413
rs12082705	1	4212008	0.811458
rs1908490	1	4212065	0.68643
rs16841022	1	4214037	0.380542
rs966321	1	4215064	0.750195
rs964715	1	4216644	0.537362
rs2101576	1	4227495	0.772081
rs12087250	1	4227934	0.559182
rs10915494	1	4228336	0.475562
rs17407762	1	4230061	0.31918
rs1495243	1	4235747	0.754204
rs903541	1	4235753	0.167773
rs12059199	1	4240737	0.670175
rs7536866	1	4241215	0.953493
rs1495244	1	4242464	0.795242
rs12060572	1	4246199	0.454624
rs16838560	1	4251748	0.106587
rs16838561	1	4252570	0.711401
rs2029490	1	4255453	0.836218
rs693734	1	4264086	0.64145
rs351625	1	4265331	0.605898
rs351623	1	4266750	0.54114
rs1490413	1	4267183	0.714685
rs16838591	1	4267249	0.390176
rs17448695	1	4267670	0.213879
rs1817914	1	4267782	0.721812
rs2934983	1	4267840	0.038844
rs1817913	1	4267886	0.95897
rs10915508	1	4268131	0.207469
rs11581089	1	4268333	0.772737
rs351619	1	4268679	0.478065
rs351618	1	4268802	0.344009
rs351616	1	4269767	0.467871
rs1495239	1	4269934	0.510657
rs351615	1	4270245	0.650906
rs12073612	1	4270349	0.353706
rs351614	1	4271723	0.283157
rs12132314	1	4271809	0.976481
rs716214	1	4272330	0.508091
rs1353341	1	4272852	0.804683
rs171260	1	4273032	0.426047
rs10915509	1	4275719	0.359516
rs12408012	1	4279547	0.971454
rs1874269	1	4280055	0.645096
rs7418164	1	4280378	0.586508
rs351599	1	4280489	0.596361
rs2171985	1	4281113	0.00310593
rs351604	1	4282574	0.00930901
rs351605	1	4282649	0.0866577
rs13375925	1	4282839	0.326301
rs351606	1	4283916	0.238759
rs351609	1	4284719	0.525571
rs656332	1	4287715	0.0126884
rs641473	1	4288745	0.285833
rs639739	1	4289122	0.954422
rs625079	1	4290149	0.368335
rs579387	1	4295672	0.00889361
rs494177	1	4296137	0.452319
rs685494	1	4297563	0.00288414
rs1691449	1	4297774	0.00288414
rs589585	1	4297875	0.00105888
rs498795	1	4298856	0.00221725
rs620253	1	4300146	0.046309
rs12046047	1	4300747	0.433199
rs11587563	1	4301310	0.192941
rs12138895	1	4301629	0.00121692
rs565452	1	4302761	0.00121692
rs604892	1	4303638	0.00121692
rs10799228	1	4305858	0.348775
rs600933	1	4309356	0.0280249
rs528291	1	4313905	0.000352601
rs1531329	1	4317806	0.387977
rs349396	1	4317946	0.00179957
rs16838790	1	4318179	0.884188
rs12139755	1	4318448	0.351756
rs349393	1	4319680	0.0836745
rs17410050	1	4319857	0.750384
rs16838800	1	4322090	0.753965
rs6656193	1	4322921	0.855268
rs6666204	1	4323132	0.855268
rs75411	1	4325274	0.0140401
rs12404603	1	4325736	0.0438776
rs12404619	1	4325945	0.365189
rs483344	1	4329322	0.142411
rs12026935	1	4330210	0.262411
rs12028738	1	4331431	0.638427
rs661536	1	4334834	0.901737
rs11805156	1	4337378	0.681851
rs589870	1	4340609	0.0352427
rs1845635	1	4340949	0.663189
rs239339	1	4344399	0.0868352
rs349413	1	4344566	0.139249
rs7418714	1	4346856	0.971534
rs747778	1	4348562	0.411813
rs7521665	1	4356137	0.771431
rs10915523	1	4357704	0.92503
rs6679220	1	4359549	0.67226
rs349400	1	4362320	0.195824
rs349401	1	4363445	0.138585
rs12047204	1	4368607	0.759609
rs547923	1	4368744	0.246132
rs10915528	1	4371234	0.498174
rs2926481	1	4373123	0.232886
rs7522080	1	4375493	0.364656
rs12562242	1	4375771	0.313041
rs12120157	1	4378302	0.945948
rs4654432	1	4381075	0.773189
rs12029910	1	4388639	0.229493
rs6667927	1	4388691	0.598113
rs6658372	1	4388839	0.662258
rs6678792	1	4389258	0.891893
rs10915535	1	4391320	0.95308
rs1556691	1	4393075	0.450952
rs7546628	1	4395147	0.559357
rs1591426	1	4395538	0.196667
rs1762814	1	4396116	0.258862
rs1674877	1	4396519	0.737015
rs16839003	1	4396566	0.906959
rs1674879	1	4397077	0.646413
rs12731060	1	4400296	0.284777
rs706144	1	4403954	0.503876
rs780587	1	4405826	0.861737
rs780594	1	4407623	0.55108
rs705685	1	4410700	0.70254
rs780598	1	4411965	0.554833
rs666152	1	4418062	0.83336
rs10915545	1	4429404	0.909105
rs10047182	1	4434181	0.76377
rs12143782	1	4434210	0.452965
rs350168	1	4434380	0.407415
rs11799990	1	4441250	0.746368
rs6426418	1	4441285	0.262715
rs16839089	1	4441304	0.605093
rs12094629	1	4441615	0.607302
rs6656245	1	4443523	0.774268
rs350170	1	4444038	0.27843
rs350171	1	4444653	0.169304
rs350173	1	4446043	0.30571
rs705689	1	4449167	0.411071
rs705690	1	4449240	0.596876
rs780612	1	4451331	0.697117
rs1878052	1	4452662	0.759483
rs350193	1	4454074	0.163892
rs171221	1	4456523	0.52285
rs609506	1	4458793	0.374336
rs582598	1	4461822	0.946505
rs660100	1	4462210	0.553311
rs10799237	1	4463867	0.754303
rs10753382	1	4465913	0.686616
rs11802243	1	4466337	0.642134
rs4654441	1	4466375	0.629805
rs1018306	1	4467025	0.93738
rs16839171	1	4469555	0.589335
rs780568	1	4469694	0.388231
rs1612698	1	4470246	0.500428
rs4654552	1	4470842	0.589335
rs1762826	1	4472638	0.988958
rs4480324	1	4472959	0.697321
rs1710424	1	4474861	0.523241
rs10915550	1	4475382	0.920801
rs670296	1	4476830	0.315684
rs6703696	1	4478355	0.202662
rs608203	1	4481445	0.879886
rs518456	1	4481949	0.905237
rs241240	1	4486166	0.792288
rs241239	1	4487037	0.551327
rs241233	1	4490410	0.874362
rs241232	1	4490829	0.315289
rs241231	1	4491482	0.66005
rs1515673	1	4492242	0.651613
rs12080165	1	4496560	0.513557
rs12726510	1	4497881	0.97556
rs12737521	1	4497950	0.962209
rs489371	1	4498825	0.962209
rs592726	1	4499103	0.901901
rs28694108	1	4499695	0.962209
rs35821364	1	4500267	0.979816
rs2051641	1	4500677	0.961354
rs508056	1	4501936	0.962209
rs2411775	1	4502871	0.838564
rs694935	1	4503184	0.742755
rs12092980	1	4506331	0.814382
rs16839257	1	4508884	0.854062
rs241221	1	4508910	0.614537
rs16839263	1	4508982	0.500284
rs241248	1	4511101	0.283231
rs7549444	1	4511295	0.66301
rs12117466	1	4512612	0.369302
rs241257	1	4514682	0.200261
rs4654556	1	4515191	0.240786
rs241261	1	4515962	0.840588
rs6685798	1	4518111	0.176312
rs916408	1	4518139	0.59396
rs241264	1	4518898	0.53904
rs10915560	1	4520783	0.519256
rs12120353	1	4520856	0.749636
rs12748186	1	4521646	0.734027
rs241277	1	4529046	0.178598
rs241278	1	4529268	0.340493
rs241212	1	4531126	0.491222
rs2138291	1	4531976	0.487864
rs171317	1	4532688	0.86697
rs241210	1	4533082	0.571275
rs1541318	1	4534838	0.838247
rs1157688	1	4536627	0.282088
rs1024139	1	4540762	0.549678
rs241225	1	4541602	0.185944
rs2078573	1	4543292	0.842024
rs619364	1	4546239	0.396462
rs532259	1	4546823	0.826421
rs644647	1	4547329	0.147963
rs10915566	1	4548640	0.956782
rs1849943	1	4549176	0.647575
rs12079284	1	4551064	0.994157
rs17349020	1	4552144	0.835609
rs164771	1	4553625	0.245612
rs526695	1	4556909	0.723163
rs12567277	1	4558398	0.832701
rs537761	1	4562268	0.548658
rs164781	1	4565092	0.586952
rs151716	1	4566679	0.120457
rs11590266	1	4568283	0.982812
rs3896439	1	4568530	0.911394
rs6703429	1	4572615	0.638378
rs763219	1	4573886	0.150896
rs4654569	1	4575415	0.628183
rs2411887	1	4576947	0.241273
rs4654574	1	4579591	0.823146
rs1905304	1	4579811	0.206555
rs12026258	1	4582090	0.86247
rs12029673	1	4583950	0.218626
rs1107467	1	4585082	0.156074
rs875807	1	4585532	0.167862
rs11580863	1	4586071	0.583526
rs4654576	1	4587674	0.955787
rs6680594	1	4590778	0.212486
rs10799249	1	4591720	0.61925
rs6687814	1	4593791	0.968129
rs2101195	1	4597160	0.766694
rs12122754	1	4598419	0.988737
rs10915575	1	4601118	0.335815
rs2035453	1	4604815	0.565788
rs4654454	1	4608022	0.413017
rs10915577	1	4610346	0.985789
rs12071910	1	4610435	0.185604
rs900501	1	4617200	0.446109
rs1483198	1	4617251	0.232784
rs3947662	1	4618411	0.384329
rs2035454	1	4622291	0.13249
rs12083131	1	4623678	0.685453
rs10915578	1	4623777	0.256919
rs17421247	1	4624817	0.207696
rs11588149	1	4625356	0.808471
rs7517857	1	4625445	0.575878
rs12567266	1	4626314	0.312712
rs6663166	1	4627103	0.471898
rs4654583	1	4630312	0.775472
rs16839422	1	4630824	0.140393
rs10799256	1	4631549	0.153997
rs11587129	1	4631788	0.217901
rs12138000	1	4631992	0.300172
rs1564666	1	4632194	0.744909
rs1564667	1	4632333	0.391118
rs13376219	1	4634916	0.0456831
rs10915584	1	4636316	0.270241
rs16839451	1	4637553	0.312478
rs2071990	1	4637918	0.00206375
rs2071995	1	4638538	0.0462927
rs10799257	1	4639178	0.567402
rs763238	1	4643564	0.509648
rs17344940	1	4644066	0.94348
rs10915587	1	4646496	0.461583
rs1076944	1	4648165	0.0367132
rs242052	1	4650890	0.816638
rs16839469	1	4651855	0.822848
rs4654587	1	4652820	0.456629
rs7525374	1	4653917	0.0359194
rs7528195	1	4653963	0.0196097
rs1076945	1	4654404	0.181374
rs7518469	1	4656136	0.421079
rs3886389	1	4656461	0.180261
rs2071997	1	4658029	0.86473
rs6686733	1	4663049	0.848204
rs6688423	1	4668400	0.182663
rs4654593	1	4669685	0.222139
rs1483197	1	4670764	0.619975
rs1061968	1	4671913	0.458471
rs242056	1	4672577	0.764514
rs2071999	1	4673126	0.578922
rs242058	1	4674298	0.554989
rs3766959	1	4678092	0.562335
rs10799258	1	4678313	0.559545
rs3820250	1	4680610	0.93727
rs3820251	1	4681011	0.223653
rs12408263	1	4681119	0.619316
rs12085854	1	4683215	0.419258
rs12407501	1	4683560	0.91982
rs3820252	1	4684416	0.671716
rs242044	1	4686979	0.749061
rs242050	1	4689039	0.255108
rs3766964	1	4692044	0.696733
rs446529	1	4695274	0.0657055
rs3753702	1	4699060	0.60741
rs449181	1	4699130	0.629496
rs393976	1	4703694	0.263981
rs371605	1	4705294	0.832277
rs409048	1	4705534	0.405324
rs7532708	1	4706067	0.164467
rs368808	1	4706241	0.100257
rs11586743	1	4706410	0.36731
rs2802721	1	4708314	0.232751
rs2802720	1	4708980	0.889113
rs364642	1	4710412	0.450397
rs449154	1	4711243	0.313429
rs428001	1	4714260	0.322886
rs3766969	1	4714611	0.394191
rs12022212	1	4716062	0.966645
rs7537345	1	4718223	0.247407
rs523141	1	4719527	0.257105
rs12119789	1	4723352	0.0344975
rs12066439	1	4724171	0.418083
rs426095	1	4727923	0.669148
rs7518471	1	4728466	0.366752
rs9426483	1	4730760	0.797205
rs423285	1	4730936	0.176898
rs396112	1	4731180	0.384908
rs12030346	1	4731855	0.534338
rs3766977	1	4733358	0.342823
rs874668	1	4733465	0.406884
rs389959	1	4734466	0.87705
rs397852	1	4734711	0.185823
rs399377	1	4735235	0.207229
rs874613	1	4735753	0.812559
rs10915599	1	4738006	0.128421
rs381304	1	4738908	0.894019
rs2802719	1	4739512	0.113594
rs2802718	1	4739710	0.468649
rs1024170	1	4742373	0.144319
rs9426506	1	4744236	0.701919
rs11805709	1	4747454	0.187892
rs2235438	1	4749244	0.2429
rs875402	1	4750517	0.816849
rs2235443	1	4751163	0.550364
rs6662606	1	4751759	0.391686
rs2411894	1	4752767	0.585055
rs11807645	1	4754809	0.796379
rs10158511	1	4759168	0.525482
rs17345273	1	4759348	0.76209
rs4654607	1	4761020	0.839413
rs760817	1	4763773	0.13081
rs10915607	1	4765178	0.522486
rs10799262	1	4772431	0.460889
rs10915613	1	4774365	0.691771
rs1120120	1	4778731	0.157058
rs2050010	1	4780777	0.198647
rs1883345	1	4782516	0.649896
rs12070829	1	4784518	0.32276
rs12026226	1	4787770	0.827711
rs2181699	1	4787872	0.902084
rs10799265	1	4789464	0.383251
rs12028290	1	4789772	0.376576
rs2025377	1	4791886	0.281933
rs12118185	1	4797427	0.0933244
rs12067247	1	4798241	0.585165
rs7522386	1	4798693	0.234858
rs11579593	1	4799569	0.41239
rs7547779	1	4806096	0.520094
rs10915626	1	4806643	0.935297
rs6683849	1	4808761	0.448355
rs7549868	1	4812586	0.60046
rs10915628	1	4813733	0.0927742
rs6426440	1	4814770	0.0927742
rs10915644	1	4827658	0.0826392
rs10915645	1	4828047	0.022426
rs1886112	1	4830041	0.116791
rs10915647	1	4832304	0.136727
rs12044914	1	4832515	0.168575
rs12094945	1	4833014	0.0616255
rs10489138	1	4833927	0.593502
rs753447	1	4838961	0.367132
rs10915652	1	4841279	0.589389
rs10733017	1	4844074	0.503801
rs7543026	1	4844702	0.99526
rs4654464	1	4851425	0.836858
rs6664880	1	4852648	0.5889
rs4654465	1	4854635	0.982956
rs6426446	1	4855722	0.477828
rs4654620	1	4857962	0.677648
rs2031246	1	4859646	0.381128
rs17345545	1	4865012	0.993747
rs4654468	1	4865491	0.867107
rs12064982	1	4866400	0.728138
rs11803696	1	4867019	0.622975
rs10753391	1	4867836	0.783541
rs6678459	1	4868388	0.798502
rs2209159	1	4871077	0.32002
rs11805753	1	4872967	0.730952
rs10915668	1	4873161	0.774554
rs10915670	1	4875277	0.694559
rs11583660	1	4880279	0.791182
rs12035499	1	4880552	0.623766
rs942245	1	4881363	0.909079
rs10915672	1	4883603	0.311255
rs2093763	1	4884997	0.121552
rs6675013	1	4885117	0.233422
rs6666453	1	4887284	0.202459
rs11584727	1	4888122	0.995833
rs10915677	1	4891078	0.955497
rs2898853	1	4892064	0.391103
rs11588299	1	4894553	0.581312
rs10915683	1	4896045	0.757
rs4654470	1	4896086	0.511704
rs12040043	1	4896632	0.633791
rs9426467	1	4897223	0.243474
rs9426468	1	4898245	0.457345
rs4654471	1	4899946	0.270965
rs10915295	1	4901348	0.0624426
rs12042532	1	4901913	0.906706
rs9286971	1	4903364	0.91749
rs6702058	1	4907407	0.875454
rs12411011	1	4911170	0.834202
rs9426490	1	4911262	0.921215
rs7522655	1	4911898	0.708707
rs10915298	1	4912161	0.294832
rs6656223	1	4915704	0.746153
rs12098076	1	4917206	0.398739
rs12029491	1	4917512	0.402111
rs12126932	1	4919413	0.26791
rs10799145	1	4921060	0.699974
rs12754637	1	4923181	0.719349
rs6702660	1	4923290	0.564593
rs3101219	1	4924920	0.709014
rs3128678	1	4925039	0.400025
rs6426375	1	4927339	0.524094
rs7525837	1	4930520	0.996827
rs10799149	1	4931239	0.609172
rs7518523	1	4931421	0.681831
rs7535462	1	4933521	0.137928
rs6665175	1	4935797	0.676234
rs12757902	1	4936094	0.0739814
rs12122541	1	4936482	0.343667
rs6666330	1	4937672	0.774804
rs12739724	1	4937911	0.0115274
rs6657381	1	4938953	0.584363
rs1841241	1	4939240	0.829507
rs1563791	1	4943594	0.26351
rs7365286	1	4947023	0.719891
rs7541612	1	4948484	0.525882
rs6683624	1	4951570	0.00980454
rs1459753	1	4952961	0.896743
rs10158288	1	4961379	0.986961
rs12123277	1	4965556	0.10584
rs9662885	1	4966065	0.455273
rs10915310	1	4968070	0.264592
rs1870516	1	4972155	0.20588
rs9286975	1	4972952	0.217421
rs10799152	1	4973518	0.101042
rs10915316	1	4978799	0.382816
rs2334259	1	4981880	0.376573
rs1459765	1	4987922	0.0248075
rs2169089	1	4988477	0.628494
rs1459764	1	4990575	0.373343
rs4949164	1	4991687	0.691531
rs6693990	1	4994295	0.0998961
rs1459762	1	4995722	0.226336
rs10915324	1	5003481	0.325903
rs10799155	1	5004474	0.739257
rs10799157	1	5013771	0.900229
rs10915329	1	5013962	0.275687
rs1563792	1	5024719	0.916852
rs6603832	1	5027403	0.887485
rs922123	1	5036504	0.600213
rs11590026	1	5040086	0.454574
rs3128687	1	5041153	0.373779
rs11579881	1	5041762	0.618626
rs10915341	1	5042412	0.49025
rs12047111	1	5042644	0.403173
rs2334263	1	5042678	0.692936
rs6680801	1	5044926	0.418186
rs12120144	1	5045323	0.883582
rs3101214	1	5050394	0.91863
rs12121092	1	5052019	0.577364
rs13374190	1	5054742	0.73541
rs3101225	1	5056105	0.356402
rs9803863	1	5058717	0.573768
rs2242157	1	5060522	0.786864
rs1037809	1	5066393	0.835474
rs10733013	1	5068523	0.789669
rs2722784	1	5069164	0.698087
rs7513590	1	5070572	0.958171
rs2611424	1	5073938	0.435038
rs10915352	1	5079434	0.564428
rs10737396	1	5081475	0.996834
rs6674378	1	5086107	0.722119
rs17374719	1	5089502	0.947872
rs12083573	1	5090026	0.874511
rs6671889	1	5092563	0.428818
rs10492923	1	5092886	0.0262878
rs10492925	1	5095231	0.347284
rs9439506	1	5096599	0.729662
rs10799173	1	5097837	0.921615
rs16840051	1	5098649	0.752997
rs6681148	1	5100369	0.816164
rs12401618	1	5100735	0.331278
rs9439509	1	5106305	0.62496
rs12025231	1	5109104	0.252845
rs12121369	1	5109984	0.958436
rs10753353	1	5110994	0.64691
rs12027352	1	5111198	0.992
rs12741116	1	5112135	0.872754
rs9439511	1	5118461	0.812828
rs10915365	1	5122456	0.915315
rs12026730	1	5123042	0.866463
rs4512698	1	5125012	0.71699
rs16840071	1	5129171	0.912821
rs4394703	1	5131752	0.375879
rs9286977	1	5133144	0.559869
rs6698702	1	5135970	0.244055
rs6603818	1	5139791	0.409389
rs7547229	1	5140071	0.949669
rs4641339	1	5143708	0.860477
rs17366838	1	5146486	0.970521
rs6669501	1	5146701	0.662255
rs10492930	1	5146942	0.492693
rs10492931	1	5147215	0.293327
rs17375504	1	5151429	0.908416
rs12083008	1	5153392	0.539976
rs7536712	1	5153524	0.992404
rs1320178	1	5156216	0.911656
rs2722781	1	5157089	0.807988
rs7528871	1	5158955	0.789953
rs6678467	1	5160270	0.220942
rs16840171	1	5162627	0.925515
rs2679218	1	5162761	0.465692
rs2722787	1	5164377	0.918373
rs16840177	1	5167643	0.782868
rs6603821	1	5167710	0.476606
rs2353160	1	5168783	0.536982
rs12140099	1	5170137	0.704384
rs10915385	1	5177297	0.659222
rs2883104	1	5177299	0.863526
rs12047612	1	5179206	0.863526
rs12030771	1	5179482	0.546884
rs16840183	1	5180362	0.411169
rs7511995	1	5181281	0.692586
rs16840190	1	5182586	0.495383
rs16840193	1	5182587	0.418299
rs7546667	1	5182677	0.639786
rs938962	1	5183802	0.534656
rs12024316	1	5183883	0.750431
rs4259664	1	5186968	0.822387
rs677735	1	5195036	0.935376
rs2353169	1	5196704	0.589508
rs586165	1	5197747	0.880191
rs12026938	1	5198350	0.700797
rs12125575	1	5202175	0.816423
rs675738	1	5204733	0.533927
rs12125074	1	5206700	0.697126
rs521430	1	5206936	0.717706
rs7534404	1	5209115	0.488229
rs12135834	1	5209527	0.761482
rs4465222	1	5210118	0.559712
rs580309	1	5211912	0.948959
rs670971	1	5212168	0.777495
rs494046	1	5212226	0.657625
rs6703948	1	5213305	0.545434
rs16840287	1	5215181	0.526084
rs16840289	1	5215341	0.352375
rs12089315	1	5218412	0.831817
rs632798	1	5220394	0.315317
rs630153	1	5220999	0.657224
rs7528370	1	5223449	0.243783
rs12139398	1	5225584	0.854353
rs536995	1	5225910	0.68544
rs579467	1	5229725	0.552049
rs495765	1	5230275	0.947587
rs11808981	1	5233200	0.257566
rs584938	1	5233939	0.947587
rs4847576	1	5235459	0.832968
rs10492935	1	5241092	0.433859
rs17423547	1	5241324	0.966763
rs12141954	1	5242155	0.680529
rs7555201	1	5242477	0.774373
rs604664	1	5242892	0.981795
rs623058	1	5244698	0.325346
rs557477	1	5246334	0.32402
rs561303	1	5246784	0.494504
rs665471	1	5247317	0.570007
rs478357	1	5247487	0.544875
rs678476	1	5247839	0.0878379
rs10915406	1	5249476	0.860831
rs1028808	1	5251222	0.751365
rs12131122	1	5254419	0.228692
rs912988	1	5254704	0.57312
rs12127626	1	5256284	0.310073
rs10799191	1	5256467	0.756067
rs10157206	1	5256752	0.703167
rs9439550	1	5257031	0.859142
rs912991	1	5258244	0.526062
rs11579529	1	5259358	0.552165
rs11579000	1	5262205	0.264702
rs9439527	1	5269658	0.709204
rs12040942	1	5271019	0.547877
rs16840503	1	5272361	0.966961
rs5026665	1	5274800	0.898498
rs10799193	1	5274948	0.663905
rs16840519	1	5277438	0.830547
rs2148210	1	5278276	0.253872
rs4847569	1	5279484	0.440137
rs7552268	1	5279765	0.757634
rs6662148	1	5283303	0.121628
rs1570964	1	5284018	0.466203
rs11576325	1	5290332	0.121628
rs9439531	1	5291357	0.471099
rs12085538	1	5291940	0.685233
rs912993	1	5295856	0.267511
rs2148211	1	5301224	0.0851402
rs1326005	1	5303445	0.710522
rs4129058	1	5310402	0.0687539
rs11811497	1	5314984	0.37092
rs7364349	1	5321393	0.499622
rs6681674	1	5324234	0.655537
rs11583605	1	5324969	0.140502
rs11578287	1	5325261	0.431147
rs11801594	1	5325970	0.143614
rs11801490	1	5386524	0.392216
rs11578764	1	5386883	0.803806
rs7368252	1	5386919	0.522558
rs12029480	1	5388260	0.0888972
rs10465913	1	5389598	0.633902
rs7418357	1	5394104	0.637958
rs7366321	1	5396395	0.240913
rs11576458	1	5398168	0.481609
rs6603835	1	5398250	0.759222
rs11260646	1	5401174	0.766404
rs3924260	1	5402448	0.521728
rs11260657	1	5404973	0.253261
rs3922826	1	5407764	0.470426
rs12735700	1	5412454	0.596516
rs7415936	1	5414088	0.465583
rs10907214	1	5427140	0.964835
rs12562483	1	5427597	0.305143
rs11260694	1	5436781	0.241705
rs12568815	1	5444278	0.289621
rs6603841	1	5450046	0.621478
rs7536506	1	5451104	0.998271
rs7414322	1	5456188	0.343044
rs12023817	1	5459309	0.728607
rs1004125	1	5463394	0.920359
rs2012852	1	5463792	0.572537
rs12049337	1	5464604	0.142401
rs9729575	1	5465026	0.678245
rs9729637	1	5468039	0.751273
rs12045091	1	5470149	0.0634703
rs12030717	1	5471705	0.26683
rs11260698	1	5472112	0.688656
rs12120052	1	5473820	0.6515
rs11260699	1	5474026	0.510778
rs10907219	1	5476057	0.74028
rs9662668	1	5476636	0.998436
rs2071953	1	5477728	0.855012
rs2071957	1	5478116	0.664118
rs2071959	1	5478654	0.852695
rs17028104	1	5481313	0.445885
rs10796408	1	5481836	0.669874
rs4845816	1	5484065	0.988154
rs17028129	1	5484695	0.407978
rs9659669	1	5485986	0.0984646
rs17028141	1	5486006	0.967856
rs916374	1	5487704	0.983396
rs10796397	1	5490463	0.740184
rs11805412	1	5493986	0.766252
rs9729649	1	5494891	0.232446
rs10796400	1	5502779	0.905015
rs9660967	1	5504385	0.905392
rs2153900	1	5517324	0.837868
rs1418630	1	5520342	0.70897
rs7515958	1	5526437	0.649077
rs11799884	1	5529057	0.835086
rs12119802	1	5530575	0.323405
rs2211417	1	5534316	0.530764
rs1418632	1	5535543	0.115017
rs1935766	1	5535806	0.738092
rs1935762	1	5539417	0.848655
rs2077442	1	5539660	0.387784
rs11260644	1	5540769	0.0321656
rs9439613	1	5546552	0.0276743
rs6687987	1	5547116	0.119201
rs9439614	1	5548681	0.113793
rs2891080	1	5552179	0.142038
rs17028255	1	5553456	0.993108
rs12078722	1	5553621	0.657968
rs7522344	1	5557903	0.234662
rs6603844	1	5563651	0.428885
rs1775421	1	5564169	0.782046
rs1775420	1	5564506	0.720281
rs1695643	1	5564663	0.720281
rs1818038	1	5565098	0.523698
rs1695645	1	5566345	0.533843
rs10907200	1	5568589	0.333869
rs1775416	1	5568851	0.122508
rs12407564	1	5568944	0.683812
rs11260655	1	5573453	0.634165
rs1573094	1	5577826	0.729666
rs13376100	1	5578656	0.356456
rs1775414	1	5580691	0.239953
rs10907201	1	5580854	0.676624
rs12139270	1	5581006	0.337645
rs12090011	1	5581348	0.309417
rs950601	1	5582174	0.828237
rs1081382	1	5592497	0.612384
rs709186	1	5593117	0.521792
rs707582	1	5594373	0.444101
rs770718	1	5597021	0.615361
rs11260662	1	5597631	0.0656756
rs1316481	1	5598061	0.118355
rs1775395	1	5600362	0.236574
rs9439602	1	5601705	0.742563
rs10907205	1	5601809	0.551336
rs9439587	1	5602395	0.647474
rs9329417	1	5602959	0.764227
rs10157819	1	5603159	0.224673
rs9439605	1	5603395	0.706681
rs1695623	1	5605419	0.433047
rs945322	1	5606888	0.556142
rs12145625	1	5607375	0.0364088
rs4845793	1	5609502	0.68435
rs17460221	1	5610466	0.2804
rs770679	1	5610943	0.265058
rs811283	1	5611345	0.666561
rs11578045	1	5611995	0.0501447
rs770683	1	5612289	0.888709
rs6663290	1	5612723	0.348022
rs17028422	1	5614374	0.547082
rs4845808	1	5614743	0.0710347
rs1855786	1	5615315	0.12887
rs12028768	1	5618193	0.658908
rs11260666	1	5622221	0.308366
rs10465910	1	5622630	0.0794112
rs10465911	1	5622997	0.719235
rs6690868	1	5623910	0.047553
rs17028491	1	5626139	0.877844
rs4845811	1	5626802	0.0550451
rs17028511	1	5627423	0.955513
rs6675537	1	5629635	0.652348
rs971816	1	5629678	0.358756
rs971814	1	5629749	0.14992
rs4845812	1	5630403	0.497325
rs1499395	1	5630525	0.213082
rs709184	1	5632420	0.710931
rs707589	1	5634234	0.470402
rs707590	1	5635418	0.0613155
rs11260671	1	5639975	0.0943936
rs1695631	1	5640168	0.352302
rs771073	1	5641929	0.249812
rs7554523	1	5642808	0.344823
rs12091928	1	5643776	0.713958
rs770721	1	5644992	0.451914
rs707580	1	5647527	0.645327
rs7544257	1	5654837	0.0532373
rs771071	1	5655060	0.816163
rs707593	1	5659269	0.814046
rs7542260	1	5665783	0.913776
rs770701	1	5666096	0.34367
rs3913318	1	5666282	0.863416
rs770702	1	5667508	0.231479
rs10492949	1	5667550	0.540277
rs770703	1	5667926	0.234076
rs770705	1	5669771	0.582512
rs1278832	1	5671198	0.752681
rs2649069	1	5672600	0.51452
rs11579624	1	5674631	0.766041
rs1695617	1	5675393	0.558172
rs2649071	1	5675937	0.958175
rs7521197	1	5681359	0.462276
rs770693	1	5687940	0.34717
rs2649078	1	5690392	0.687402
rs1414380	1	5697463	0.300223
rs904534	1	5700044	0.341608
rs2244632	1	5703284	0.877953
rs10907212	1	5705308	0.479657
rs2649086	1	5705356	0.422172
rs1875037	1	5707722	0.929757
rs1875036	1	5707846	0.902574
rs2842258	1	5713085	0.0547957
rs2842257	1	5713242	0.40062
rs12738264	1	5716342	0.231424
rs17028719	1	5717595	0.827536
rs2649063	1	5722218	0.779703
rs2133496	1	5723491	0.337876
rs11260682	1	5728192	0.707595
rs12059728	1	5730680	0.534091
rs4428894	1	5732941	0.948062
rs4433399	1	5733711	0.415628
rs17028725	1	5734130	0.80919
rs17429690	1	5736722	0.492448
rs12060804	1	5736741	0.0805469
rs11260689	1	5737485	0.366699
rs13374162	1	5748003	0.256792
rs9329423	1	5750780	0.921051
rs10158336	1	5751182	0.317748
rs12076190	1	5751626	0.711638
rs4072521	1	5752835	0.812874
rs4129514	1	5754188	0.909523
rs17028791	1	5757024	0.308422
rs11803700	1	5758678	0.917771
rs11260693	1	5758904	0.943211
rs7522874	1	5768994	0.334321
rs4845818	1	5783692	0.363477
rs6701947	1	5793121	0.284132
rs4845820	1	5803496	0.916795
rs9661839	1	5804866	0.924734
rs1890191	1	5809727	0.754821
rs4623725	1	5819594	0.785402
rs11121170	1	5820910	0.430566
rs2485655	1	5821316	0.627958
rs1698976	1	5823382	0.297946
rs1698973	1	5823875	0.682029
rs1765723	1	5824516	0.745373
rs11590577	1	5824610	0.0410168
rs11579676	1	5824673	0.450785
rs9729210	1	5824954	0.595462
rs9729215	1	5825014	0.753789
rs1624858	1	5827305	0.886134
rs4845825	1	5827331	0.266418
rs1765720	1	5827570	0.361879
rs11121312	1	5828088	0.941382
rs1765719	1	5828516	0.973744
rs2062783	1	5829451	0.727288
rs1287616	1	5831320	0.507073
rs1287617	1	5833161	0.479281
rs548726	1	5836208	0.524182
rs10157281	1	5838249	0.797175
rs11121600	1	5843629	0.926454
rs12121542	1	5844143	0.0427578
rs11121608	1	5844665	0.601512
rs11121648	1	5846375	0.066979
rs1287635	1	5847333	0.146111
rs1287634	1	5847958	0.0663469
rs555164	1	5849094	0.0651711
rs12405167	1	5852796	0.153044
rs472651	1	5855104	0.0172189
rs868163	1	5857077	0.331171
rs905467	1	5857087	0.0603183
rs1287638	1	5857424	0.420859
rs1287637	1	5857749	0.148256
rs1622955	1	5859678	0.0623556
rs3747992	1	5859755	0.424599
rs3747990	1	5859914	0.981561
rs17432121	1	5861041	0.946568
rs12735231	1	5869030	0.995805
rs11122097	1	5871533	0.537886
rs12058375	1	5879496	0.627709
rs7519953	1	5880176	0.846106
rs12401883	1	5880188	0.789782
rs11586334	1	5880996	0.574268
rs2134551	1	5884457	0.0150501
rs12120967	1	5887968	0.583993
rs11587302	1	5899612	0.857373
rs962662	1	5901097	0.0342105
rs7549324	1	5904631	0.151474
rs7535806	1	5905701	0.905336
rs551207	1	5930033	0.811765
rs11588889	1	5954531	0.0343973
rs12409002	1	5955918	0.417424
rs4908458	1	5956560	0.175129
rs2312050	1	5958928	0.895919
rs11120934	1	5960190	0.113099
rs10779685	1	5961841	0.0160914
rs11120961	1	5966396	0.538669
rs806111	1	5976217	0.195322
rs1295100	1	5981816	0.0568912
rs1295099	1	5982024	0.0132772
rs546526	1	5993457	0.906341
rs1295107	1	6001979	0.444624
rs10399600	1	6002965	0.957983
rs1295103	1	6011258	0.730726
rs11585078	1	6017676	0.176777
rs1295094	1	6017786	0.884017
rs3761923	1	6020853	0.490907
rs1295087	1	6022900	0.951875
rs3789563	1	6026589	0.508688
rs3789562	1	6026616	0.392006
rs3789560	1	6027302	0.803644
rs1295085	1	6030752	0.261291
rs12047044	1	6035240	0.611477
rs3789553	1	6039758	0.677487
rs4908752	1	6047671	0.810005
rs1883771	1	6052451	0.317011
rs3789541	1	6063912	0.844553
rs12741018	1	6064041	0.4937
rs11542387	1	6064895	0.0992727
rs3789531	1	6067501	0.993916
rs2294934	1	6067994	0.724544
rs2273042	1	6071709	0.150877
rs3205229	1	6081149	0.170092
rs1056866	1	6083662	0.222491
rs3827728	1	6084994	0.866432
rs3810993	1	6085170	0.00848398
rs3810990	1	6085232	0.179454
rs11587	1	6085728	0.640086
rs2092507	1	6086995	0.455586
rs1883768	1	6088006	0.179454
rs12094320	1	6089781	0.283754
rs2281303	1	6092940	0.544218
rs1883767	1	6098076	0.96137
rs2785581	1	6100485	0.455007
rs2843495	1	6104908	0.261585
rs2843494	1	6106513	0.403026
SNP1-6106679	1	6106679	0.629595
rs2273041	1	6106779	0.414325
rs6703057	1	6109673	0.136955
rs9434662	1	6112802	0.524204
rs11121299	1	6116605	0.88705
rs3765451	1	6117167	0.900789
rs2250358	1	6119456	0.477205
rs2746064	1	6121056	0.0353025
rs7523555	1	6122487	0.0323993
rs2273032	1	6124832	0.0909305
rs17436816	1	6126748	0.00838818
rs9435102	1	6126853	0.79593
rs11121328	1	6127429	0.388506
rs12067480	1	6127936	0.96443
rs1883606	1	6129804	0.174455
rs2311388	1	6135430	0.351208
rs1883604	1	6135457	0.0903757
rs12074369	1	6138323	0.0569338
[truncated: 788,282 more rows]
